# Supplementary material for: Assessing Genomic Admixture between Cryptic Plutella Moth Species following Secondary Contact
Source: Genome Biol Evol. 2018 Oct 13;10(11):2973–85. doi: 10.1093/gbe/evy224 (PMC6250210; doi:10.1093/gbe/evy224)
Supplement: Supplementary Data [file evy224_supp.zip]

Archive with 4 entries (4 files):
- WardBaxter_SupplementaryFigures_Revision.docx
- WardBaxter_SupplementaryTables_Revision.docx
- WardBaxter_TableS8.xlsx
- WardBaxter_TableS9.xlsx
