# Supplementary material for: Assessing Genomic Admixture between Cryptic Plutella Moth Species following Secondary Contact
Source: Genome Biol Evol. 2018 Oct 13;10(11):2973–85. doi: 10.1093/gbe/evy224 (PMC6250210; doi:10.1093/gbe/evy224)
Supplement: Supplementary Data [file evy224_supp.zip › WardBaxter_TableS8.xlsx]

## Sheet: top1%DxyWindows
Scaffold	Window Start	Window end	dxy	Fst	% greater than mean dxy
KB207411.1	400001	450000	0.0614	0.6326	60.5686
KB207289.1	1150001	1200000	0.0603	0.4354	57.692
KB207295.1	700001	750000	0.0596	0.3635	55.8614
KB207295.1	900001	950000	0.059	0.2595	54.2923
KB207406.1	1	50000	0.0589	0.3259	54.0308
KB207295.1	950001	1000000	0.0577	0.3799	50.8926
KB207293.1	1200001	1250000	0.0565	0.4973	47.7545
KB207339.1	400001	450000	0.0561	0.4375	46.7084
KB207290.1	600001	650000	0.0559	0.5552	46.1854
KB207301.1	350001	400000	0.0559	0.383	46.1854
KB207461.1	500001	550000	0.0559	0.313	46.1854
KB207430.1	650001	700000	0.0555	0.3575	45.1394
KB207448.1	250001	300000	0.0555	0.4044	45.1394
KB207455.1	100001	150000	0.0547	0.3253	43.0473
KB207323.1	1	50000	0.0545	0.3453	42.5242
KB207295.1	850001	900000	0.0543	0.2382	42.0012
KB207327.1	750001	800000	0.054	0.4567	41.2167
KB207421.1	500001	550000	0.054	0.4815	41.2167
KB207400.1	150001	200000	0.0539	0.2574	40.9552
KB207287.1	1800001	1850000	0.0537	0.5355	40.4321
KB207269.1	2200001	2250000	0.0536	0.4428	40.1706
KB207276.1	1500001	1550000	0.0535	0.361	39.9091
KB207418.1	350001	400000	0.0535	0.2925	39.9091
KB207458.1	600001	650000	0.0534	0.2621	39.6476
KB207364.1	250001	300000	0.053	0.3492	38.6016
KB207447.1	300001	350000	0.0529	0.2911	38.34
KB207276.1	1200001	1250000	0.0528	0.2531	38.0785
KB207445.1	350001	400000	0.0528	0.2997	38.0785
KB207402.1	750001	800000	0.0525	0.3779	37.294
KB207449.1	1	50000	0.0524	0.2781	37.0325
KB207405.1	650001	700000	0.0522	0.3379	36.5095
KB207312.1	250001	300000	0.0521	0.4643	36.2479
KB207384.1	500001	550000	0.0521	0.3748	36.2479
KB207399.1	400001	450000	0.0521	0.3014	36.2479
KB207326.1	900001	950000	0.0519	0.3562	35.7249
KB207274.1	2250001	2300000	0.0517	0.4336	35.2019
KB207430.1	600001	650000	0.0516	0.3781	34.9404
KB207445.1	150001	200000	0.0515	0.3121	34.6789
KB207423.1	1	50000	0.0514	0.403	34.4174
KB207299.1	50001	100000	0.0513	0.241	34.1558
KB207319.1	550001	600000	0.0513	0.3113	34.1558
KB207339.1	1050001	1100000	0.0513	0.3457	34.1558
KB207344.1	50001	100000	0.0513	0.3612	34.1558
KB207274.1	400001	450000	0.0512	0.3332	33.8943
KB207312.1	300001	350000	0.0512	0.4273	33.8943
KB207307.1	900001	950000	0.051	0.3684	33.3713
KB207335.1	1000001	1050000	0.051	0.3712	33.3713
KB207349.1	50001	100000	0.051	0.5581	33.3713
KB207312.1	450001	500000	0.0508	0.4434	32.8483
KB207336.1	450001	500000	0.0508	0.5386	32.8483
KB207380.1	550001	600000	0.0508	0.5675	32.8483

## Sheet: top1%FstWindows
Scaffold	Window start	Window end	dxy	Fst	% greater than mean Fst
KB207304.1	1100001	1150000	0.0355	0.7477	109.962
KB207318.1	600001	650000	0.0355	0.7435	108.783
KB207473.1	550001	600000	0.0409	0.729	104.711
KB207318.1	700001	750000	0.0351	0.7216	102.633
KB207352.1	1	50000	0.0401	0.719	101.903
KB207270.1	100001	150000	0.0308	0.7113	99.7406
KB207270.1	50001	100000	0.0349	0.7018	97.0729
KB207270.1	1300001	1350000	0.0452	0.6958	95.388
KB207318.1	650001	700000	0.0414	0.6877	93.1134
KB207420.1	500001	550000	0.0382	0.6874	93.0292
KB207318.1	500001	550000	0.0443	0.6853	92.4395
KB207270.1	1350001	1400000	0.0451	0.6847	92.271
KB207283.1	650001	700000	0.0484	0.6842	92.1306
KB207304.1	1050001	1100000	0.0352	0.676	89.828
KB207270.1	1	50000	0.0353	0.6753	89.6314
KB207363.1	600001	650000	0.04	0.6745	89.4067
KB207473.1	200001	250000	0.0451	0.6735	89.1259
KB207420.1	400001	450000	0.0432	0.6698	88.0869
KB207312.1	100001	150000	0.0447	0.6595	85.1946
KB207317.1	600001	650000	0.04	0.6594	85.1665
KB207276.1	750001	800000	0.0371	0.6584	84.8857
KB207364.1	400001	450000	0.0349	0.657	84.4925
KB207363.1	300001	350000	0.0405	0.654	83.6501
KB207270.1	200001	250000	0.0321	0.6498	82.4707
KB207270.1	300001	350000	0.0377	0.6492	82.3022
KB207468.1	1	50000	0.0406	0.6492	82.3022
KB207420.1	550001	600000	0.041	0.6484	82.0776
KB207352.1	900001	950000	0.0506	0.6437	80.7578
KB207434.1	250001	300000	0.0353	0.6417	80.1961
KB207318.1	1000001	1050000	0.036	0.6413	80.0838
KB207274.1	700001	750000	0.0397	0.6373	78.9606
KB207332.1	750001	800000	0.0425	0.6347	78.2305
KB207411.1	400001	450000	0.0614	0.6326	77.6408
KB207313.1	350001	400000	0.0459	0.632	77.4723
KB207398.1	700001	750000	0.033	0.6318	77.4161
KB207304.1	1150001	1200000	0.0336	0.6276	76.2367
KB207363.1	500001	550000	0.0433	0.6272	76.1244
KB207295.1	750001	800000	0.0459	0.6266	75.9559
KB207473.1	300001	350000	0.0415	0.6261	75.8155
KB207273.1	1550001	1600000	0.0482	0.625	75.5066
KB207318.1	550001	600000	0.0338	0.6236	75.1135
KB207363.1	550001	600000	0.0374	0.6235	75.0854
KB207379.1	850001	900000	0.0399	0.6168	73.204
KB207302.1	1400001	1450000	0.0435	0.6159	72.9512
KB207405.1	1	50000	0.0419	0.6122	71.9122
KB207270.1	450001	500000	0.0394	0.6074	70.5643
KB207318.1	750001	800000	0.0402	0.6054	70.0027
KB207473.1	150001	200000	0.0414	0.6052	69.9466
KB207473.1	250001	300000	0.0435	0.5999	68.4583
