# Supplementary material for: Assessing Genomic Admixture between Cryptic Plutella Moth Species following Secondary Contact
Source: Genome Biol Evol. 2018 Oct 13;10(11):2973–85. doi: 10.1093/gbe/evy224 (PMC6250210; doi:10.1093/gbe/evy224)
Supplement: Supplementary Data [file evy224_supp.zip › WardBaxter_TableS9.xlsx]

## Sheet: top1%Dxy_annotated_genes
Scaffold	Start	End	Gene	Best Blast DBM-DB	E Value	NCBI Annotation	DBM-DB Kegg	DBM-DB InterPro
KB207269.1	2200903	2220623	XM_011564733.1	Px008278.1	0	membrane alanyl aminopeptidase-like	aminopeptidase N	IPR001930; Peptidase M1, alanine aminopeptidase/leukotriene A4 hydrolase
KB207269.1	2201147	2201584	XM_011564623.1	Px003754.1	0	membrane alanyl aminopeptidase-like	aminopeptidase N	IPR001930; Peptidase M1, alanine aminopeptidase/leukotriene A4 hydrolase
KB207269.1	2234211	2247597	XM_011556918.1	Px003755.1	0	membrane alanyl aminopeptidase-like	aminopeptidase N	IPR001930; Peptidase M1, alanine aminopeptidase/leukotriene A4 hydrolase
KB207276.1	1210668	1212498	XM_011559565.1	Px008489.1	0	cytochrome P450 6B5-like	cytochrome P450, family 3, subfamily A	IPR001128; Cytochrome P450
KB207276.1	1222091	1227287	XM_011559576.1	Px008490.1	0	translational activator GCN1-like	NA	IPR011989; Armadillo-like helical
KB207276.1	1227816	1232151	XM_011559587.1	Px008491.1	0	U11/U12 small nuclear ribonucleoprotein 48 kDa protein-like	U11/U12 small nuclear ribonucleoprotein 48 kDa protein	NA
KB207276.1	1507468	1510333	XM_011558874.1	Px008503.1	2.25e-44	uncharacterized LOC105388036	NA	NA
KB207276.1	1522222	1532151	XM_011558887.1	Px008504.1	0	glucose dehydrogenase [FAD, quinone]-like	choline dehydrogenase	IPR000172; Glucose-methanol-choline oxidoreductase, N-terminal
KB207276.1	1533914	1539407	XM_011558906.1	Px008505.1	0	glucose dehydrogenase [FAD, quinone]-like, transcript variant X2	choline dehydrogenase	IPR000172; Glucose-methanol-choline oxidoreductase, N-terminal
KB207287.1	1802981	1812187	XM_011570113.1	Px007126.5	0	uncharacterized LOC105398060	KRAB domain-containing zinc finger protein	IPR007087; Zinc finger, C2H2-type
KB207287.1	1816830	1825347	XM_011570114.1	Px014210.1	0	PR domain zinc finger protein 5-like	KRAB domain-containing zinc finger protein	IPR007087; Zinc finger, C2H2-type
KB207287.1	1829456	1833113	XM_011570083.1	Px007126.5	0	zinc finger protein 181-like, transcript variant X2	KRAB domain-containing zinc finger protein	IPR007087; Zinc finger, C2H2-type
KB207289.1	1163121	1173163	XM_011570306.1	Px011754.1	0	proton-coupled amino acid transporter 1-like	solute carrier family 36 (proton-coupled amino acid transporter), member 1	IPR013057; Amino acid transporter, transmembrane
KB207289.1	1185590	1187510	XM_011570273.1	Px011755.1	0	cholinesterase 1-like	--	IPR002018; Carboxylesterase, type B
KB207290.1	602754	604008	XM_011570347.1	Px017220.1	0	uncharacterized LOC105398274	NA	NA
KB207290.1	610425	626371	XM_011570393.1	Px017221.1	0	uncharacterized LOC105398319	NA	NA
KB207293.1	1200816	1205114	XM_011570762.1	Px006231.1	0	testis-expressed sequence 9 protein-like	NA	IPR007110; Immunoglobulin-like
KB207293.1	1211929	1227655	XM_011570763.1	Px006231.1	0	uncharacterized LOC105398619	NA	IPR007110; Immunoglobulin-like
KB207293.1	1227769	1231509	XM_011570704.1	Px006231.1	0	uncharacterized LOC105398575, transcript variant X2	NA	IPR007110; Immunoglobulin-like
KB207295.1	703653	706631	XM_011570887.1	Px003166.1	0	zinc finger protein OZF-like	KRAB domain-containing zinc finger protein	IPR007087; Zinc finger, C2H2-type
KB207295.1	707383	711277	XM_011570888.1	Px004244.2	0	PR domain zinc finger protein 5-like	zinc finger and BTB domain-containing protein 11	IPR007087; Zinc finger, C2H2-type
KB207295.1	711668	716010	XM_011570889.1	Px004244.2	0	zinc finger protein 33B-like	zinc finger and BTB domain-containing protein 11	IPR007087; Zinc finger, C2H2-type
KB207295.1	716224	718069	XM_011570890.1	Px004245.1	0	uncharacterized LOC105398718	NA	NA
KB207295.1	718563	732537	XM_011570891.1	Px004246.1	0	zinc finger protein 483-like	KRAB domain-containing zinc finger protein	IPR007087; Zinc finger, C2H2-type
KB207295.1	860062	877946	XM_011571006.1	Px004254.1	0	zinc finger protein 729-like	KRAB domain-containing zinc finger protein	IPR007087; Zinc finger, C2H2-type
KB207295.1	864868	870114	XM_011570935.1	Px004253.1	4.34e-159	zinc finger protein 37-like	NA	IPR012934; Zinc finger, AD-type
KB207295.1	888873	892422	XM_011571007.1	Px004255.1	0	zinc finger protein 25-like	KRAB domain-containing zinc finger protein	IPR007087; Zinc finger, C2H2-type
KB207295.1	895800	899413	XM_011570937.1	Px006806.1	2.06e-62	protein TEX261	NA	NA
KB207295.1	931319	944749	XM_011570947.1	Px004256.8	0	zinc finger and SCAN domain-containing protein 12-like, transcript variant X1	KRAB domain-containing zinc finger protein	IPR001781; Zinc finger, LIM-type
KB207295.1	946406	948492	XM_011570945.1	Px004256.8	0	zinc finger protein 808-like	KRAB domain-containing zinc finger protein	IPR001781; Zinc finger, LIM-type
KB207299.1	50804	64514	XM_011549775.1	Px009300.1	0	beta-1,3-glucan-binding protein-like	NA	IPR008985; Concanavalin A-like lectin/glucanase
KB207299.1	81214	85798	XM_011549686.1	Px009301.1	0	beta-1,3-glucan-binding protein-like	NA	IPR000757; Glycoside hydrolase, family 16
KB207301.1	350826	356030	XM_011549907.1	Px016759.1	1.27e-56	uncharacterized LOC105380377, transcript variant X2	aconitate hydratase 1	IPR000573; Aconitase A/isopropylmalate dehydratase small subunit, swivel
KB207301.1	356196	364529	XM_011549911.1	Px016281.3	0	fibrous sheath CABYR-binding protein-like, transcript variant X4	NA	NA
KB207301.1	370117	376257	XM_011550006.1	Px016282.1	6.36e-156	endoplasmic reticulum metallopeptidase 1-like	large subunit ribosomal protein L17e	IPR007484; Peptidase M28
KB207307.1	901447	903561	XM_011550460.1	Px007598.1	0	chymotrypsin-1-like	trypsin	IPR001254; Peptidase S1/S6, chymotrypsin/Hap
KB207307.1	912710	915681	XM_011550462.1	Px007599.1	0	chymotrypsin-2-like	tripartite motif-containing protein 2/3	IPR001254; Peptidase S1/S6, chymotrypsin/Hap
KB207307.1	920089	922687	XM_011550503.1	Px007600.1	0	chymotrypsin-2-like	tripartite motif-containing protein 2/3	IPR001254; Peptidase S1/S6, chymotrypsin/Hap
KB207307.1	924083	926459	XM_011550461.1	Px007600.1	0	chymotrypsin-1-like	tripartite motif-containing protein 2/3	IPR001254; Peptidase S1/S6, chymotrypsin/Hap
KB207307.1	927094	928886	XM_011550463.1	Px007601.1	0	chymotrypsin-1-like	tripartite motif-containing protein 2/3	IPR001254; Peptidase S1/S6, chymotrypsin/Hap
KB207307.1	929315	931536	XM_011550464.1	Px007601.1	0	uncharacterized LOC105380858	tripartite motif-containing protein 2/3	IPR001254; Peptidase S1/S6, chymotrypsin/Hap
KB207312.1	479490	496880	XM_011550960.1	Px003932.1	0	cleavage and polyadenylation specificity factor subunit CG7185-like	cleavage and polyadenylation specificity factor subunit 6/7	IPR000504; RNA recognition motif domain
KB207319.1	560304	566049	XM_011551435.1	Px007338.1	0	cytochrome P450 CYP12A2-like	--	IPR001128; Cytochrome P450
KB207319.1	566724	570472	XM_011551487.1	Px007339.2	0	cytochrome P450 CYP12A2-like	--	IPR001128; Cytochrome P450
KB207319.1	579843	583646	XM_011551438.1	Px007340.5	0	pickpocket protein 19-like	RAD54-like protein 2	IPR001873; Na+ channel, amiloride-sensitive
KB207319.1	587818	596112	XM_011551441.1	Px007341.1	0	WD repeat-containing protein 75	NET1-associated nuclear protein 1 (U3 small nucleolar RNA-associated protein 17)	IPR001680; WD40 repeat
KB207323.1	6577	12894	XM_011551752.1	Px010338.2	0	uncharacterized LOC105381942	DNA mismatch repair protein MLH3	IPR002099; DNA mismatch repair protein
KB207323.1	15457	17523	XM_011551701.1	Px010339.1	0	uncharacterized LOC105381897	NA	NA
KB207323.1	17696	19026	XM_011551702.1	Px010340.1	0	uncharacterized LOC105381898	NA	NA
KB207323.1	23606	26924	XM_011551704.1	Px010341.1	0	uncharacterized LOC105381899	NA	NA
KB207323.1	30731	31755	XM_011551706.1	Px010341.1	1.53e-130	uncharacterized LOC105381901	NA	NA
KB207323.1	36314	41193	XM_011551708.1	Px010343.1	0	glutathione S-transferase D7, transcript variant X1	glutathione S-transferase	IPR004045; Glutathione S-transferase, N-terminal
KB207323.1	42391	47892	XM_011551711.1	Px010344.1	0	angiotensin-converting enzyme-like, transcript variant X1	peptidyl-dipeptidase A	IPR000550; 7,8-Dihydro-6-hydroxymethylpterin-pyrophosphokinase, HPPK
KB207326.1	907145	910385	XM_011551948.1	Px000637.1	0	stearoyl-CoA desaturase 5-like	stearoyl-CoA desaturase (delta-9 desaturase)	IPR005804; Fatty acid desaturase, type 1
KB207326.1	914633	917366	XM_011551949.1	Px000638.1	0	elongation of very long chain fatty acids protein AAEL008004-like	elongation of very long chain fatty acids protein 4	IPR002076; GNS1/SUR4 membrane protein
KB207327.1	750944	758053	XM_011552045.1	Px009566.1	0	vitellin-degrading protease-like	trypsin	IPR001254; Peptidase S1/S6, chymotrypsin/Hap
KB207327.1	759200	776344	XM_011552046.1	Px009567.1	0	transmembrane protease serine 9-like	trypsin	IPR001254; Peptidase S1/S6, chymotrypsin/Hap
KB207327.1	770172	771929	XM_011552019.1	Px009566.1	0	trypsin CFT-1-like	trypsin	IPR001254; Peptidase S1/S6, chymotrypsin/Hap
KB207327.1	777108	778716	XM_011552017.1	Px009568.1	0	trypsin, alkaline C-like	trypsin	IPR001254; Peptidase S1/S6, chymotrypsin/Hap
KB207327.1	784530	786464	XM_011552020.1	Px009569.1	0	trypsin CFT-1-like	--	IPR001254; Peptidase S1/S6, chymotrypsin/Hap
KB207327.1	786931	794634	XM_011552021.1	Px009569.1	0	nose resistant to fluoxetine protein 6-like	--	IPR001254; Peptidase S1/S6, chymotrypsin/Hap
KB207336.1	454605	458039	XM_011552704.1	Px002661.1	0	peroxisomal targeting signal 2 receptor-like	peroxin-7	IPR001680; WD40 repeat
KB207336.1	462563	478288	XM_011552663.1	Px014662.6	0	uncharacterized LOC105382734, transcript variant X2	NA	NA
KB207336.1	480545	483276	XM_011552706.1	Px014662.6	0	sporozoite surface protein 2-like	NA	NA
KB207336.1	491294	495207	XM_011552669.1	Px014663.3	0	pollen-specific leucine-rich repeat extensin-like protein 1, transcript variant X1	NA	NA
KB207339.1	400125	418359	XM_011552941.1	Px013522.2	0	BTB/POZ domain-containing protein 9	BTB/POZ domain-containing protein 9	IPR001254; Peptidase S1/S6, chymotrypsin/Hap
KB207339.1	419049	419975	XM_011552942.1	Px013523.1	0	GTP-binding protein 10 homolog	GTP-binding protein	IPR002917; GTP-binding protein, HSR1-related
KB207339.1	429235	432596	XM_011552892.1	Px013523.1	0	uncharacterized LOC105382913	GTP-binding protein	IPR002917; GTP-binding protein, HSR1-related
KB207339.1	1052099	1053744	XM_011552927.1	Px013541.1	0	B-cell CLL/lymphoma 7 protein family member A	NA	IPR006804; BCL7
KB207339.1	1053758	1058093	XM_011552928.1	Px013542.1	0	WD repeat-containing protein 66-like	WD repeat-containing protein 61	IPR001680; WD40 repeat
KB207339.1	1058405	1060807	XM_011552951.1	Px013542.1	0	WD repeat-containing protein 66-like	WD repeat-containing protein 61	IPR001680; WD40 repeat
KB207339.1	1061200	1070917	XM_011552952.1	Px013543.1	0	matrix metalloproteinase-25-like	matrix metalloproteinase-25 (membrane-inserted)	IPR000585; Hemopexin/matrixin
KB207339.1	1070735	1088492	XM_011552930.1	Px013544.1	0	thioredoxin reductase 1, mitochondrial-like, transcript variant X1	thioredoxin reductase (NADPH)	IPR001327; Pyridine nucleotide-disulphide oxidoreductase, NAD-binding region
KB207339.1	1080466	1087859	XM_011552929.1	Px013545.1	0	uncharacterized oxidoreductase C24B10.20	--	IPR002198; Short-chain dehydrogenase/reductase SDR
KB207344.1	53300	61554	XM_011553230.1	Px017207.2	0	protein BREAST CANCER SUSCEPTIBILITY 2 homolog A-like	breast cancer 2 susceptibility protein	IPR002093; BRCA2 repeat
KB207344.1	62122	63500	XM_011553185.1	Px004368.1	6.57e-168	enhancer of rudimentary homolog	NA	IPR000781; Enhancer of rudimentary
KB207344.1	73152	75081	XM_011553186.1	Px004369.1	0	protein krueppel-like	KRAB domain-containing zinc finger protein	IPR007087; Zinc finger, C2H2-type
KB207344.1	75874	81097	XM_011553231.1	Px004369.1	0	zinc finger protein 91-like	KRAB domain-containing zinc finger protein	IPR007087; Zinc finger, C2H2-type
KB207344.1	81296	87981	XM_011553187.1	Px004370.1	0	uncharacterized protein C1orf198 homolog	NA	NA
KB207344.1	88007	96900	XM_011553188.1	Px004371.1	0	protein deglycase DJ-1-like	protein DJ-1	IPR002818; ThiJ/PfpI
KB207349.1	59966	70344	XM_011553501.1	Px013713.2	0	GMP reductase 1-like	GMP reductase	IPR001093; IMP dehydrogenase/GMP reductase
KB207349.1	71462	81393	XM_011553502.1	Px013714.1	0	uncharacterized LOC105383454	mitogen-activated protein kinase	IPR000716; Thyroglobulin type-1
KB207349.1	83150	97754	XM_011553477.1	Px013714.1	0	extracellular signal-regulated kinase 2-like	mitogen-activated protein kinase	IPR000716; Thyroglobulin type-1
KB207349.1	98107	99390	XM_011553478.1	Px012755.1	0	plasminogen receptor (KT)-like	NA	IPR019319; Protein of unknown function DUF2368
KB207364.1	277131	289743	XM_011554340.1	Px017600.2	0	uncharacterized LOC105384148, transcript variant X2	NA	IPR006594; LisH dimerisation motif
KB207364.1	294177	297178	XM_011554342.1	Px013628.1	0	vacuolar-sorting protein SNF8-like	ESCRT-II complex subunit VPS22	IPR007286; EAP30
KB207384.1	505336	509945	XM_011555365.1	Px005732.2	0	60S ribosomal protein L4-like	large subunit ribosomal protein L4e	IPR002136; Ribosomal protein L4/L1e
KB207384.1	510355	511594	XM_011555328.1	Px005733.1	0	uncharacterized LOC105385022	NA	IPR006629; LPS-induced tumor necrosis factor alpha factor
KB207399.1	418833	425357	XM_011556018.1	Px000213.4	0	uncharacterized LOC105385610, transcript variant X1	NA	NA
KB207399.1	426152	428939	XM_011556021.1	Px000213.4	0	uncharacterized LOC105385611	NA	NA
KB207400.1	154827	162500	XM_011556091.1	Px000502.1	0	protein phosphatase 1 regulatory subunit 36-like	NA	NA
KB207400.1	181040	185318	XM_011556059.1	Px000503.4	0	anaphase-promoting complex subunit 4	anaphase-promoting complex subunit 4	IPR015943; WD40/YVTN repeat-like-containing domain
KB207400.1	188280	197789	XM_011556064.1	Px000632.1	0	coiled-coil domain-containing protein 22, transcript variant X2	NA	IPR006579; Pre-C2HC
KB207402.1	769880	771432	XM_011556176.1	Px001002.1	0	uncharacterized LOC105385747, transcript variant X2	NA	NA
KB207402.1	775017	776099	XM_011556178.1	Px001004.1	0	G patch domain and ankyrin repeat-containing protein 1 homolog	splicing factor 4	IPR000467; D111/G-patch
KB207402.1	776059	777642	XM_011556177.1	Px001005.1	0	congested-like trachea protein	mitochondrial carrier protein, MC family	IPR018108; Mitochondrial substrate/solute carrier
KB207405.1	658630	668590	XM_011556288.1	Px002216.1	0	TATA element modulatory factor	NA	IPR022091; TATA element modulatory factor 1 TATA binding
KB207405.1	670293	684949	XM_011556305.1	Px002217.1	0	serine/threonine-protein kinase SMG1-like	PI-3-kinase-related kinase SMG-1	NA
KB207406.1	20229	37410	XM_011556358.1	Px000680.1	0	hydrocephalus-inducing protein homolog	NA	IPR008962; PapD-like
KB207411.1	403779	409871	XM_011556580.1	Px008853.1	1.91e-62	zinc finger protein 519-like	KRAB domain-containing zinc finger protein	IPR007087; Zinc finger, C2H2-type
KB207411.1	416208	421518	XM_011556603.1	Px002872.1	0	zinc finger protein 883-like	KRAB domain-containing zinc finger protein	IPR007087; Zinc finger, C2H2-type
KB207411.1	424899	432181	XM_011556584.1	Px002873.1	2.54e-158	chromatin complexes subunit BAP18-like, transcript variant X3	NA	IPR001005; SANT domain, DNA binding
KB207411.1	436088	439668	XM_011556605.1	Px002874.1	0	zinc finger protein 345-like	KRAB domain-containing zinc finger protein	IPR007087; Zinc finger, C2H2-type
KB207418.1	366596	373577	XM_011556971.1	Px005653.1	0	uncharacterized LOC105386415	NA	IPR006020; Phosphotyrosine interaction domain
KB207421.1	504203	522807	XM_011557086.1	Px001668.2	0	uncharacterized LOC105386508, transcript variant X2	NA	NA
KB207421.1	523227	526513	XM_011557095.1	Px010185.1	0	uncharacterized LOC105386509	NA	NA
KB207421.1	528915	542872	XM_011557121.1	Px001669.1	0	cilia- and flagella-associated protein 61	NA	IPR013027; FAD-dependent pyridine nucleotide-disulphide oxidoreductase
KB207423.1	2510	19147	XM_011557213.1	Px001705.1	0	uncharacterized LOC105386610	aminopeptidase N	IPR001930; Peptidase M1, alanine aminopeptidase/leukotriene A4 hydrolase
KB207423.1	22930	33574	XM_011557172.1	Px001706.1	0	membrane alanyl aminopeptidase-like	glutamyl aminopeptidase	IPR001930; Peptidase M1, alanine aminopeptidase/leukotriene A4 hydrolase
KB207423.1	33908	49776	XM_011557174.1	Px001707.1	0	aminopeptidase N-like	aminopeptidase N	IPR001930; Peptidase M1, alanine aminopeptidase/leukotriene A4 hydrolase
KB207430.1	603374	604263	XM_011557529.1	Px002286.1	0	coiled-coil domain-containing protein 86	NA	NA
KB207430.1	605734	608172	XM_011557530.1	Px002287.2	0	short-chain specific acyl-CoA dehydrogenase, mitochondrial	butyryl-CoA dehydrogenase	IPR006089; Acyl-CoA dehydrogenase, conserved site
KB207430.1	608979	616034	XM_011557533.1	Px002288.1	0	cell cycle checkpoint protein RAD1	cell cycle checkpoint protein	IPR003011; Repair protein Rad1
KB207430.1	616489	622679	XM_011557534.1	Px002289.1	0	SH2B adapter protein 1	SH2B adapter protein 2	IPR000980; SH2 motif
KB207430.1	680263	695016	XM_011557536.1	Px002290.8	0	fatty acid synthase-like	fatty acid synthase, animal type	IPR000794; Beta-ketoacyl synthase
KB207445.1	182991	194597	XM_011558116.1	Px002485.2	0	prolyl 4-hydroxylase subunit alpha-1-like	prolyl 4-hydroxylase	IPR011990; Tetratricopeptide-like helical
KB207445.1	194803	197295	XM_011558101.1	Px002486.1	0	DDB1- and CUL4-associated factor 13-like	WD repeat and SOF domain-containing protein 1	IPR001680; WD40 repeat
KB207445.1	361434	368247	XM_011558120.1	Px009055.1	0	uncharacterized LOC105387408	--	IPR000629; RNA helicase, ATP-dependent, DEAD-box, conserved site
KB207445.1	370932	382014	XM_011558121.1	Px009055.1	0	carbonic anhydrase 1	--	IPR000629; RNA helicase, ATP-dependent, DEAD-box, conserved site
KB207445.1	382991	384981	XM_011558122.1	Px002494.1	0	MYCBP-associated protein-like	NA	NA
KB207445.1	385049	391918	XM_011558105.1	Px002495.1	0	carbonic anhydrase 1-like	carbonic anhydrase	IPR001148; Carbonic anhydrase, alpha-class, catalytic domain
KB207445.1	392048	399898	XM_011558106.1	Px002496.1	0	ATP-dependent RNA helicase DDX54, transcript variant X1	--	IPR000629; RNA helicase, ATP-dependent, DEAD-box, conserved site
KB207448.1	273242	276798	XM_011558220.1	Px003448.7	0	venom carboxylesterase-6-like	carboxylesterase	IPR002018; Carboxylesterase, type B
KB207448.1	284066	287282	XM_011558219.1	Px003448.7	0	juvenile hormone esterase-like	carboxylesterase	IPR002018; Carboxylesterase, type B
KB207448.1	287422	290726	XM_011558217.1	Px003448.7	0	juvenile hormone esterase-like	carboxylesterase	IPR002018; Carboxylesterase, type B
KB207449.1	8423	11396	XM_011558259.1	Px004749.1	0	pancreatic triacylglycerol lipase-like	lipoprotein lipase	IPR000734; Lipase
KB207449.1	12999	15334	XM_011558260.1	Px004749.1	1.32e-31	pancreatic lipase-related protein 2-like	lipoprotein lipase	IPR000734; Lipase
KB207449.1	17777	25390	XM_011558261.1	Px004749.1	0	pancreatic triacylglycerol lipase-like	lipoprotein lipase	IPR000734; Lipase
KB207449.1	26219	29558	XM_011558284.1	Px004750.1	0	pancreatic lipase-related protein 2-like	triacylglycerol lipase	IPR000734; Lipase
KB207449.1	29951	32715	XM_011558262.1	Px004750.1	0	pancreatic triacylglycerol lipase-like	triacylglycerol lipase	IPR000734; Lipase
KB207449.1	33648	36861	XM_011558263.1	Px004751.1	0	pancreatic triacylglycerol lipase-like	triacylglycerol lipase	IPR000734; Lipase
KB207449.1	37635	41202	XM_011558265.1	Px004752.1	0	lipoprotein lipase-like	lipoprotein lipase	IPR000734; Lipase
KB207455.1	121149	131752	XM_011558474.1	Px003627.1	0	ribosomal RNA processing protein 1 homolog, transcript variant X2	NA	IPR010301; Nucleolar, Nop52

## Sheet: top1%Fs_annotated_genest
Scaffold	Start	End	Gene	Best Blast DBM-DB	E Value	NCBI Annotation	DBM-DB Kegg	DBM-DB InterPro
KB207270.1	10532	44955	XM_011568553.1	Px002514.1	0	gamma-aminobutyric acid receptor subunit beta-like, transcript variant X2	gamma-aminobutyric acid (GABA) receptor, invertebrate	IPR002289; Gamma-aminobutyric-acid A receptor, beta subunit
KB207270.1	52399	60216	XM_011568662.1	Px002515.1	0	probable cytochrome P450 305a1	cytochrome P450, family 2, subfamily J	IPR001128; Cytochrome P450
KB207270.1	73976	79906	XM_011568767.1	Px002516.1	0	glycerol kinase	glycerol kinase	IPR000577; Carbohydrate kinase, FGGY
KB207270.1	456106	460032	XM_011569905.1	Px002524.1	0	enolase-phosphatase E1-like	NA	NA
KB207270.1	468588	469865	XM_011549595.1	Px016601.1	8.52e-98	general transcription factor II-I repeat domain-containing protein 2A-like	NA	NA
KB207270.1	475343	483529	XM_011569924.1	Px002525.1	0	uncharacterized LOC105397904	histone demethylase JARID1	IPR001606; ARID/BRIGHT DNA-binding domain
KB207274.1	720364	738316	XM_011555900.1	Px008793.1	0	titin	NA	IPR001007; von Willebrand factor, type C
KB207276.1	793587	796367	XM_011559370.1	Px008463.1	0	delta-1-pyrroline-5-carboxylate dehydrogenase, mitochondrial-like	1-pyrroline-5-carboxylate dehydrogenase	IPR005931; Delta-1-pyrroline-5-carboxylate dehydrogenase 1
KB207283.1	668519	683922	XM_011567385.1	Px001477.1	1.63e-103	uncharacterized LOC105395429	NA	NA
KB207302.1	1433983	1446398	XM_011550081.1	Px004700.1	0	formin-like protein 5, transcript variant X2	male-specific lethal 1	NA
KB207312.1	112766	114382	XM_011550900.1	Px003880.1	0	uncharacterized LOC105381214	NA	IPR003656; Zinc finger, BED-type predicted
KB207312.1	130494	138288	XM_011550902.1	Px003882.1	0	uncharacterized LOC105381215, transcript variant X2	NA	IPR007588; Zinc finger, FLYWCH-type
KB207313.1	351938	354421	XM_011551052.1	Px013828.2	0	galactosylgalactosylxylosylprotein 3-beta-glucuronosyltransferase S	--	IPR005027; Glycosyl transferase, family 43
KB207313.1	365763	373497	XM_011550985.1	Px013829.2	0	L-galactose dehydrogenase-like	D-threo-aldose 1-dehydrogenase	IPR001395; Aldo/keto reductase
KB207317.1	606730	612061	XM_011551283.1	Px006797.1	0	leucine-rich repeat-containing protein 74A-like, transcript variant X2	NF-kappa-B inhibitor-like protein 2	IPR001611; Leucine-rich repeat
KB207318.1	515464	531032	XM_011551355.1	Px007863.4	0	6-phosphogluconate dehydrogenase, decarboxylating-like	6-phosphogluconate dehydrogenase	IPR006113; 6-phosphogluconate dehydrogenase, decarboxylating
KB207318.1	531195	541402	XM_011551356.1	Px007864.1	2.24e-162	cdc42 homolog	cell division control protein 42	IPR001806; Ras GTPase
KB207318.1	574041	587488	XM_011551402.1	Px007866.1	0	uncharacterized LOC105381627	NA	NA
KB207318.1	673038	674881	XM_011551359.1	Px007870.1	0	insulin-like growth factor 2 mRNA-binding protein 2	insulin-like growth factor 2 mRNA-binding protein 3	IPR000504; RNA recognition motif domain
KB207318.1	720290	721171	XM_011551360.1	Px007872.1	2.06e-130	insulin-like growth factor 2 mRNA-binding protein 2	NA	IPR004087; K Homology
KB207318.1	741918	743220	XM_011551361.1	Px007874.1	1.41e-131	properdin-like	NA	NA
KB207318.1	767155	785978	XM_011551364.1	Px007876.1	0	vesicle-associated membrane protein-associated protein A, transcript variant X1	vesicle-associated membrane protein-associated protein A	IPR000535; Major sperm protein
KB207332.1	768321	771338	XM_011552417.1	Px011368.2	1.13e-49	uncharacterized LOC105382522, transcript variant X2	NA	NA
KB207332.1	780943	791572	XM_011552420.1	Px011368.2	0	uncharacterized LOC105382524	NA	NA
KB207352.1	3781	35056	XM_011553623.1	Px016029.1	0	sodium/hydrogen exchanger 10-like, transcript variant X1	solute carrier family 9 (sodium/hydrogen exchanger), member 4	IPR000595; Cyclic nucleotide-binding domain
KB207352.1	903563	909742	XM_011553657.1	Px016063.1	0	putative mediator of RNA polymerase II transcription subunit 12	NA	NA
KB207363.1	511626	515447	XM_011554307.1	Px014179.1	0	uncharacterized LOC105384122	NA	NA
KB207363.1	516413	530340	XM_011554323.1	Px014180.1	6.5e-117	uncharacterized LOC105384132	NA	NA
KB207363.1	531049	535460	XM_011554309.1	Px014181.2	0	aldose 1-epimerase-like, transcript variant X2	aldose 1-epimerase	IPR008183; Aldose 1-epimerase
KB207379.1	873953	878926	XM_011555149.1	Px013026.1	2.55e-149	uncharacterized LOC105384858	NA	NA
KB207405.1	7813	12799	XM_011556270.1	Px002189.2	0	renin receptor	NA	IPR012493; Renin receptor-like
KB207405.1	12964	14021	XM_011556271.1	Px002190.1	0	protein-lysine methyltransferase METTL21D-like	histone acetyltransferase HTATIP	IPR019410; Nicotinamide N-methyltransferase, putative
KB207405.1	16137	29120	XM_011556272.1	Px002191.1	0	uncharacterized LOC105385830	NA	NA
KB207411.1	403779	409871	XM_011556580.1	Px008853.1	1.91e-62	zinc finger protein 519-like	KRAB domain-containing zinc finger protein	IPR007087; Zinc finger, C2H2-type
KB207411.1	416208	421518	XM_011556603.1	Px002872.1	0	zinc finger protein 883-like	KRAB domain-containing zinc finger protein	IPR007087; Zinc finger, C2H2-type
KB207411.1	424899	432181	XM_011556584.1	Px002873.1	2.54e-158	chromatin complexes subunit BAP18-like, transcript variant X3	NA	IPR001005; SANT domain, DNA binding
KB207411.1	436088	439668	XM_011556605.1	Px002874.1	0	zinc finger protein 345-like	KRAB domain-containing zinc finger protein	IPR007087; Zinc finger, C2H2-type
KB207420.1	517936	520697	XM_011557057.1	Px001386.1	0	protein SERAC1	NA	IPR000225; Armadillo
KB207420.1	521394	529397	XM_011557034.1	Px001387.1	0	uncharacterized LOC105386474	NA	NA
KB207420.1	535516	536825	XM_011557035.1	Px001388.1	0	platelet glycoprotein Ib alpha chain-like	NA	NA
KB207420.1	554486	564142	XM_011557036.1	Px001389.1	0	TBC1 domain family member 13	gem associated protein 8	IPR000195; Rab-GAP/TBC domain
KB207473.1	209523	222690	XM_011559151.1	Px004623.1	0	USP6 N-terminal-like protein, transcript variant X2	ubiquitin carboxyl-terminal hydrolase 6/32	IPR000195; Rab-GAP/TBC domain
KB207473.1	223185	228887	XM_011559153.1	Px004624.1	0	solute carrier family 35 member C2	NA	IPR004853; Domain of unknown function DUF250
